# Supplementary material for: Systematic review and meta-analysis of birth outcomes in women with polycystic ovary syndrome
Source: Nat Commun. 2024 Jul 4;15:5592. doi: 10.1038/s41467-024-49752-6 (PMC11224419; doi:10.1038/s41467-024-49752-6)
Supplement: Supplementary file 4 — Source data [file 41467_2024_49752_MOESM4_ESM.xlsx]

## Sheet: LGA
Num	Study	Studytitle	LGA_PCOS_Num	LGA_Controls_Num	LGA_PCOS	Non_LGA_PCOS	LGA_Controls	Non_LGA_Controls
1	Dmitrovic 2011	Continuous glucose monitoring during pregnancy in women with polycystic ovary syndrome	17	17	0	17	0	17
2	Maliqueo 2009	Metabolic parameters in cord blood of newborns of women with polycystic ovary syndrome	30	34	5	25	4	30
3	Anderson 2010	Infants of women with polycystic ovary syndrome have lower cord blood androstenedione and estradiol levels	39	31	9	30	1	30
4	Nouh 2011	The predictive value of uterine blood flow in detecting the risk of adverse pregnancy outcome in patients with polycystic ovary syndrome	40	40	4	36	2	38
5	Reyes-Munoz 2012	The risk of gestational diabetes mellitus among Mexican women with a history of infertility and polycystic ovary syndrome	52	52	5	47	6	46
6	Foroozanfard 2020	Comparing pregnancy, childbirth, and neonatal outcomes in women with different phenotypes of polycystic ovary syndrome and healthy women: a prospective cohort study	41	47	0	41	0	47
7	Li 2010	Metabolic parameters and perinatal outcomes of gestational diabetes mellitus in women with polycystic ovary syndrome	34	70	10	24	16	54
8	Bolton 2009	Continuation of metformin in the first trimester of women with polycystic ovarian syndrome is not associated with increased perinatal morbidity	66	66	6	60	10	56
9	Palomba 2010	Pregnancy in women with polycystic ovary syndrome: the effect of different phenotypes and features on obstetric and neonatal outcomes	93	69	9	84	4	65
10	Palomba 2012	The risk of a persistent glucose metabolism impairment after gestational diabetes mellitus is increased in patients with polycystic ovary syndrome	42	84	8	34	15	69
11	Boutzios 2013	Polycystic ovary syndrome offspring display increased oxidative stress markers comparable to gestational diabetes offspring	41	110	2	39	3	107
12	Palomba 2014	Lipid profile in nonobese pregnant women with polycystic ovary syndrome: a prospective controlled clinical study	150	150	16	134	7	143
13	Kent 2018	Gestational Weight Gain in Women With Polycystic Ovary Syndrome: A Controlled Study	164	176	18	146	19	157
14	Sir-Petermann 2005	Birth weight in offspring of mothers with polycystic ovarian syndrome	47	180	8	39	20	160
15	Koster 2015	Placental characteristics in women with polycystic ovary syndrome	73	209	9	64	26	183
16	Zheng 2019	Early pregnancy metabolic factors associated with gestational diabetes mellitus in normal-weight women with polycystic ovary syndrome: A two-phase cohort study	242	324	61	181	90	234
17	Sterling 2016	Pregnancy outcomes in women with polycystic ovary syndrome undergoing in vitro fertilization	71	323	11	60	20	303
18	Kollmann 2021	Article vitamin d concentrations at term do not differ in newborns and their mothers with and without polycystic ovary syndrome	79	354	3	76	19	335
19	Kollmann 2015	Maternal and neonatal outcomes in pregnant women with PCOS: comparison of different diagnostic definitions	169	701	10	159	37	664
20	Mumm 2015	Hyperandrogenism and phenotypes of polycystic ovary syndrome are not associated with differences in obstetric outcomes	157	1037	21	136	104	933
21	Xiao 2016	Risk for Gestational Diabetes Mellitus and Adverse Birth Outcomes in Chinese Women with Polycystic Ovary Syndrome	352	2037	43	309	181	1856
22	deWilde 2017	Increased rates of complications in singleton pregnancies of women previously diagnosed with polycystic ovary syndrome predominantly in the hyperandrogenic phenotype	188	2889	16	172	335	2554
23	Naver 2014	Increased risk of preterm delivery and pre-eclampsia in women with polycystic ovary syndrome and hyperandrogenaemia	459	5409	19	440	195	5214
24	Lin 2021	Neonatal outcomes in women with polycystic ovary syndrome after frozen-thawed embryo transfer	1167	9995	200	967	1731	8264

## Sheet: Macrosomia
Num	Study	Studytitle	Macrosomia_PCOS_Num	Macrosomia_Controls_Num	Macrosomia_PCOS	Non_Macrosomia_PCOS	Macrosomia_Controls	Non_Macrosomia_Controls
1	Wortsman 1991	Gestational diabetes and neonatal macrosomia in the polycystic ovary syndrome	57	2153	4	53	266	1887
2	Urman 1997	Pregnancy in infertile PCOD patients. Complications and outcome	47	100	4	43	4	96
3	Mikola 2001	Obstetric outcome in women with polycystic ovarian syndrome	88	728	3	85	25	703
4	Turhan 2003	Assessment of glucose tolerance and pregnancy outcome of polycystic ovary patients	38	136	3	35	12	124
5	Glueck 2004	Metformin, pre-eclampsia, and pregnancy outcomes in women with polycystic ovary syndrome	80	206	11	69	42	164
6	Al-Ojaimi 2006	Pregnancy outcomes after laparoscopic ovarian drilling in women with polycystic ovarian syndrome	134	479	14	120	39	440
7	Li 2010	Metabolic parameters and perinatal outcomes of gestational diabetes mellitus in women with polycystic ovary syndrome	34	70	4	30	4	66
8	Palomba 2012	The risk of a persistent glucose metabolism impairment after gestational diabetes mellitus is increased in patients with polycystic ovary syndrome	42	84	3	39	5	79
9	Wang 2013	Risks for gestational diabetes mellitus and pregnancy-induced hypertension are increased in polycystic ovary syndrome	144	594	17	127	71	523
10	Elkholi 2014	The effects of adipocytokines on the endocrino-metabolic features and obstetric outcome in pregnant obese women with polycystic ovary syndrome	131	177	1	130	1	176
11	Foroozanfard 2014	Obstetric and Neonatal Outcome in PCOS with Gestational Diabetes Mellitus	130	131	21	109	16	115
12	Aktun 2016	The effects of polycystic ovary syndrome on gestational diabetes mellitus	150	160	24	126	21	139
13	Sterling 2016	Pregnancy outcomes in women with polycystic ovary syndrome undergoing in vitro fertilization	71	323	6	65	27	296
14	Xiao 2016	Risk for Gestational Diabetes Mellitus and Adverse Birth Outcomes in Chinese Women with Polycystic Ovary Syndrome	352	2037	23	329	87	1950
15	Li 2018	Comparing the risk of adverse pregnancy outcomes of Chinese patients with polycystic ovary syndrome with and without antiandrogenic pretreatment	640	5925	67	573	521	5404
16	Zheng 2019	Early pregnancy metabolic factors associated with gestational diabetes mellitus in normal-weight women with polycystic ovary syndrome: A two-phase cohort study	242	324	24	218	36	288
17	Abdulkhalikova 2021	Perinatal outcome of in vitro fertilization pregnancies in women with polycystic ovary syndrome by pregravid BMI	73	196	9	64	3	193
18	Cai 2021	Early and late pregnancy loss in women with polycystic ovary syndrome undergoing IVF/ICSI treatment: a retrospective cohort analysis of 21 820 pregnancies	2357	19463	276	2081	1635	17828
19	Hu 2021	The effect of polycystic ovary syndrome without hyperandrogenism on pregnancy-related outcomes: a retrospective cohort study	338	1783	32	306	133	1650
20	Jiang 2021	Associations Between Sex Hormone Levels and Autistic Traits in Infertile Patients With Polycystic Ovary Syndrome and Their Offspring	30	31	0	30	2	29
21	Lin 2021	Neonatal outcomes in women with polycystic ovary syndrome after frozen-thawed embryo transfer	1167	9995	69	1098	652	9343
22	Liu 2022	A retrospective cohort study of obstetric complications and birth outcomes in women with polycystic ovarian syndrome	1357	6940	124	1233	461	6479
23	Ni 2022	Adverse Effects of Polycystic Ovarian Syndrome on Pregnancy Outcomes in Women With Frozen-Thawed Embryo Transfer: Propensity Score-Matched Study	1376	1376	75	1301	121	1255

## Sheet: SGA
Num	Study	Studytitle	SGA_PCOS_Num	SGA_Controls_Num	SGA_PCOS	Non_SGA_PCOS	SGA_Controls	Non_SGA_Controls
1	Dmitrovic 2011	Continuous glucose monitoring during pregnancy in women with polycystic ovary syndrome	17	17	0	17	0	17
2	Anderson 2010	Infants of women with polycystic ovary syndrome have lower cord blood androstenedione and estradiol levels	39	31	3	36	1	30
3	Maliqueo 2009	Metabolic parameters in cord blood of newborns of women with polycystic ovary syndrome	30	34	4	26	2	32
4	Nouh 2011	The predictive value of uterine blood flow in detecting the risk of adverse pregnancy outcome in patients with polycystic ovary syndrome	40	40	21	19	4	36
5	Reyes-Munoz 2012	The risk of gestational diabetes mellitus among Mexican women with a history of infertility and polycystic ovary syndrome	52	52	2	50	2	50
6	Bolton 2009	Continuation of metformin in the first trimester of women with polycystic ovarian syndrome is not associated with increased perinatal morbidity	66	66	9	57	13	53
7	Palomba 2010	Pregnancy in women with polycystic ovary syndrome: the effect of different phenotypes and features on obstetric and neonatal outcomes	93	69	18	75	6	63
8	Li 2010	Metabolic parameters and perinatal outcomes of gestational diabetes mellitus in women with polycystic ovary syndrome	34	70	1	33	3	67
9	Palomba 2012	The risk of a persistent glucose metabolism impairment after gestational diabetes mellitus is increased in patients with polycystic ovary syndrome	42	84	9	33	14	70
10	Boutzios 2013	Polycystic ovary syndrome offspring display increased oxidative stress markers comparable to gestational diabetes offspring	41	110	0	41	2	108
11	Palomba 2014	Low-grade chronic inflammation in pregnant women with polycystic ovary syndrome: a prospective controlled clinical study	150	150	20	130	9	141
12	Kent 2018	Gestational Weight Gain in Women With Polycystic Ovary Syndrome: A Controlled Study	164	176	12	152	22	154
13	Sir-Petermann 2005	Birth weight in offspring of mothers with polycystic ovarian syndrome	47	180	6	41	5	175
14	Abdulkhalikova 2021	Perinatal outcome of in vitro fertilization pregnancies in women with polycystic ovary syndrome by pregravid BMI	73	196	2	71	18	178
15	Koster 2015	Placental characteristics in women with polycystic ovary syndrome	73	209	6	67	13	196
16	Sterling 2016	Pregnancy outcomes in women with polycystic ovary syndrome undergoing in vitro fertilization	71	323	5	66	23	300
17	Kollmann 2021	Article vitamin d concentrations at term do not differ in newborns and their mothers with and without polycystic ovary syndrome	79	354	9	70	44	310
18	Zheng 2019	Early pregnancy metabolic factors associated with gestational diabetes mellitus in normal-weight women with polycystic ovary syndrome: A two-phase cohort study	242	324	4	238	7	317
19	Jonsdottir 2017	Obstetrical complications in dichorionic twin pregnancies in women with polycystic ovary syndrome	144	576	28	116	99	477
20	Kollmann 2015	Maternal and neonatal outcomes in pregnant women with PCOS: comparison of different diagnostic definitions	169	701	15	154	93	608
21	Mumm 2015	Hyperandrogenism and phenotypes of polycystic ovary syndrome are not associated with differences in obstetric outcomes	157	1037	16	141	141	896
22	Xiao 2016	Risk for Gestational Diabetes Mellitus and Adverse Birth Outcomes in Chinese Women with Polycystic Ovary Syndrome	352	2037	31	321	194	1843
23	deWilde 2017	Increased rates of complications in singleton pregnancies of women previously diagnosed with polycystic ovary syndrome predominantly in the hyperandrogenic phenotype	188	2889	17	171	174	2715
24	Naver 2014	Increased risk of preterm delivery and pre-eclampsia in women with polycystic ovary syndrome and hyperandrogenaemia	459	5409	18	441	192	5217
25	Lin 2021	Neonatal outcomes in women with polycystic ovary syndrome after frozen-thawed embryo transfer	1167	9995	36	1131	430	9565

## Sheet: LBW
Num	Study	Studytitle	LBW_PCOS_Num	LBW_Controls_Num	LBW_PCOS	Non_LBW_PCOS	LBW_Controls	Non_LBW_Controls
1	Urman 1997	Pregnancy in infertile PCOD patients. Complications and outcome	47	100	10	37	6	94
2	Al-Ojaimi 2006	Pregnancy outcomes after laparoscopic ovarian drilling in women with polycystic ovarian syndrome	134	479	23	111	56	423
3	Sterling 2016	Pregnancy outcomes in women with polycystic ovary syndrome undergoing in vitro fertilization	71	323	11	60	37	286
4	Xiao 2016	Risk for Gestational Diabetes Mellitus and Adverse Birth Outcomes in Chinese Women with Polycystic Ovary Syndrome	352	2037	21	331	108	1929
5	Jonsdottir 2017	Obstetrical complications in dichorionic twin pregnancies in women with polycystic ovary syndrome	144	576	64	80	256	320
6	Li 2018	Comparing the risk of adverse pregnancy outcomes of Chinese patients with polycystic ovary syndrome with and without antiandrogenic pretreatment	640	5925	13	627	196	5729
7	Zheng 2019	Early pregnancy metabolic factors associated with gestational diabetes mellitus in normal-weight women with polycystic ovary syndrome: A two-phase cohort study	242	324	11	431	11	313
8	Benito 2020	Fertility and Pregnancy Outcomes in Women with Polycystic Ovary Syndrome Following Bariatric Surgery	17	27	3	14	1	26
9	Abdulkhalikova 2021	Perinatal outcome of in vitro fertilization pregnancies in women with polycystic ovary syndrome by pregravid BMI	73	196	17	56	33	40
10	Cai 2021	Early and late pregnancy loss in women with polycystic ovary syndrome undergoing IVF/ICSI treatment: a retrospective cohort analysis of 21 820 pregnancies	2357	19463	139	2218	1031	18432
11	Hu 2021	The effect of polycystic ovary syndrome without hyperandrogenism on pregnancy-related outcomes: a retrospective cohort study	338	1783	9	329	88	1695
12	Jiang 2021	Associations Between Sex Hormone Levels and Autistic Traits in Infertile Patients With Polycystic Ovary Syndrome and Their Offspring	30	31	2	28	4	27
13	Lin 2021	Neonatal outcomes in women with polycystic ovary syndrome after frozen-thawed embryo transfer	1167	9995	60	1107	385	9610
14	Zhu 2021	A comprehensive evaluation of progestin-primed ovarian stimulation protocol in patients with or without PCOS undergoing in vitro fertilization	91	213	24	67	30	183
15	Ni 2022	Adverse Effects of Polycystic Ovarian Syndrome on Pregnancy Outcomes in Women With Frozen-Thawed Embryo Transfer: Propensity Score-Matched Study	1376	1376	63	1313	29	1338

## Sheet: FGR
Num	Study	Studytitle	IUGR_PCOS_Num	IUGR_Controls_Num	IUGR_PCOS	Non_IUGR_PCOS	IUGR_Controls	Non_IUGR_Controls
1	Turhan 2003	Assessment of glucose tolerance and pregnancy outcome of polycystic ovary patients	38	136	1	37	3	133
2	Palomba 2010	Pregnancy in women with polycystic ovary syndrome: the effect of different phenotypes and features on obstetric and neonatal outcomes	93	69	9	84	4	65
3	Wang 2013	Risks for gestational diabetes mellitus and pregnancy-induced hypertension are increased in polycystic ovary syndrome	144	594	13	131	9	585
4	Elkholi 2014	The effects of adipocytokines on the endocrino-metabolic features and obstetric outcome in pregnant obese women with polycystic ovary syndrome	131	177	0	131	0	177
5	Palomba 2014	Low-grade chronic inflammation in pregnant women with polycystic ovary syndrome: a prospective controlled clinical study	150	150	4	146	2	148
6	Sawada 2015	Pregnancy complications and glucose intolerance in women with polycystic ovary syndrome	49	49	3	46	4	45
7	Wan 2015	Obstetric outcomes in women with polycystic ovary syndrome and isolated polycystic ovaries undergoing in vitro fertilization: a retrospective cohort analysis	24	224	3	21	17	207
8	Foroozanfard 2020	Comparing pregnancy, childbirth, and neonatal outcomes in women with different phenotypes of polycystic ovary syndrome and healthy women: a prospective cohort study	41	47	0	41	0	47
9	Tobiasz 2020	Lack of Fetal Insulin Resistance in Maternal Polycystic Ovary Syndrome	17	11	1	16	0	11
10	Kollmann 2021	Article vitamin d concentrations at term do not differ in newborns and their mothers with and without polycystic ovary syndrome	79	354	1	78	3	351
11	Liu 2022	A retrospective cohort study of obstetric complications and birth outcomes in women with polycystic ovarian syndrome	1357	6490	43	1314	163	6327

## Sheet: BW
Num	Study	Studytitle	BW_PCOS_Num	BW_Controls_Num	BW_PCOS_Mean	BW_PCOS_SD	BW_Controls_Mean	BW_Controls_SD
1	Diamant 1982	High incidence of preeclamptic toxemia in patients with polycystic ovarian disease	70	2071	3005	100	3206.51	20.6798
2	Wortsman 1991	Gestational diabetes and neonatal macrosomia in the polycystic ovary syndrome	57	2153	3353	468	3465	498
3	Fridstrom 1999	Are women with polycystic ovary syndrome at an increased risk of pregnancy-induced hypertension and/or preeclampsia?	33	66	3024.27	645.636	3284.09	567
4	Vollenhoven 2000	Prevalence of gestational diabetes mellitus in polycystic ovarian syndrome (PCOS) patients pregnant after ovulation induction with gonadotrophins	60	60	3418	577	3289	574
5	Mikola 2001	Obstetric outcome in women with polycystic ovarian syndrome	88	728	3475	676	3527	576
6	Bjercke 2002	Impact of insulin resistance on pregnancy complications and outcome in women with polycystic ovary syndrome	52	355	3288.77	944.808	3275	776
7	Haakova 2003	Pregnancy outcome in women with PCOS and in controls matched by age and weight	61	66	3160	781	3390	565
8	Turhan 2003	Assessment of glucose tolerance and pregnancy outcome of polycystic ovary patients	38	136	3220	488	3233	510
9	Glueck 2004	Metformin, pre-eclampsia, and pregnancy outcomes in women with polycystic ovary syndrome	80	206	3414	486	3481	555
10	Sir-Petermann 2005	Birth weight in offspring of mothers with polycystic ovarian syndrome	47	180	3303.5	775.6	3469.4	414.6
11	Al-Ojaimi 2006	Pregnancy outcomes after laparoscopic ovarian drilling in women with polycystic ovarian syndrome	134	479	3215	621	3226	534
12	Kovo 2006	Neonatal outcome in polycystic ovarian syndrome patients treated with metformin during pregnancy	42	84	2585	709.5	2818.5	724
13	Bolton 2009	Continuation of metformin in the first trimester of women with polycystic ovarian syndrome is not associated with increased perinatal morbidity	66	66	3330	711	3300	910
14	Maliqueo 2009	Metabolic parameters in cord blood of newborns of women with polycystic ovary syndrome	30	34	3476.3	618	3390.2	669
15	Anderson 2010	Infants of women with polycystic ovary syndrome have lower cord blood androstenedione and estradiol levels	39	31	3539	597	3571	389
16	Falbo 2010	Changes in androgens and insulin sensitivity indexes throughout pregnancy in women with polycystic ovary syndrome (PCOS): Relationships with adverse outcomes	45	42	3121.4	762.1	3459.8	673.2
17	Li 2010	Metabolic parameters and perinatal outcomes of gestational diabetes mellitus in women with polycystic ovary syndrome	34	70	3421.7	569.5	3425.1	455.3
18	De Leo 2011	The administration of metformin during pregnancy reduces polycystic ovary syndrome related gestational complications	93	76	3150	350	3110	420
19	Dmitrovic 2011	Continuous glucose monitoring during pregnancy in women with polycystic ovary syndrome	17	17	3346	408	3633	372
20	Mehrabian 2012	Comparison of the metabolic parameters and androgen level of umbilical cord blood in newborns of mothers with polycystic ovary syndrome and controls	40	40	2905.25	415.59	3223.25	425.02
21	Palomba 2012	The risk of a persistent glucose metabolism impairment after gestational diabetes mellitus is increased in patients with polycystic ovary syndrome	42	84	3209	840	3407	640
22	Reyes-Munoz 2012	The risk of gestational diabetes mellitus among Mexican women with a history of infertility and polycystic ovary syndrome	52	52	3055	552	2976	621
23	Boutzios 2013	Polycystic ovary syndrome offspring display increased oxidative stress markers comparable to gestational diabetes offspring	41	110	3136.31	537.9	3084.87	559.491
24	Elkholi 2014	The effects of adipocytokines on the endocrino-metabolic features and obstetric outcome in pregnant obese women with polycystic ovary syndrome	131	177	3177.12	344.473	3259.12	337.977
25	Foroozanfard 2014	Obstetric and Neonatal Outcome in PCOS with Gestational Diabetes Mellitus	130	131	3404.23	504.1	3421.37	473.69
26	Naver 2014	Increased risk of preterm delivery and pre-eclampsia in women with polycystic ovary syndrome and hyperandrogenaemia	459	5409	3448	595	3505	552
27	Palomba 2014	Lipid profile in nonobese pregnant women with polycystic ovary syndrome: a prospective controlled clinical study	150	150	3105.3	346.1	3179.8	300.4
28	Koster 2015	Placental characteristics in women with polycystic ovary syndrome	73	209	3388	589	3522	521
29	Sawada 2015	Pregnancy complications and glucose intolerance in women with polycystic ovary syndrome	49	49	2844	637	2825	514
30	Wan 2015	Obstetric outcomes in women with polycystic ovary syndrome and isolated polycystic ovaries undergoing in vitro fertilization: a retrospective cohort analysis	24	224	2722	628	2709.52	670.29
31	Xiao 2016	Risk for Gestational Diabetes Mellitus and Adverse Birth Outcomes in Chinese Women with Polycystic Ovary Syndrome	352	2037	3253	422	3223	406
32	Jonsdottir 2017	Obstetrical complications in dichorionic twin pregnancies in women with polycystic ovary syndrome	144	576	2463	672	2516	509
33	Zheng 2019	Early pregnancy metabolic factors associated with gestational diabetes mellitus in normal-weight women with polycystic ovary syndrome: A two-phase cohort study	242	324	3390.6	545.7	3483.8	407.3
34	Benito 2020	Fertility and Pregnancy Outcomes in Women with Polycystic Ovary Syndrome Following Bariatric Surgery	17	27	2763	618	3155	586
35	Chen 2020	Systematic oxidative stress is not associated with live birth rate in young non-obese patients with polycystic ovarian syndrome undergoing assisted reproduction cycles: A prospective cohort study	35	29	2979	434	3097	615
36	Foroozanfard 2020	Comparing pregnancy, childbirth, and neonatal outcomes in women with different phenotypes of polycystic ovary syndrome and healthy women: a prospective cohort study	43	47	3065.5	490	3124.13	110
37	Abdulkhalikova 2021	Perinatal outcome of in vitro fertilization pregnancies in women with polycystic ovary syndrome by pregravid BMI	73	196	3048.04	822.11	3072.49	725.704
38	Cai 2021	Early and late pregnancy loss in women with polycystic ovary syndrome undergoing IVF/ICSI treatment: a retrospective cohort analysis of 21 820 pregnancies	2357	19463	3340	570	3300	520
39	Diboun 2021	Metabolomic Profiling of Pregnancies With Polycystic Ovary Syndrome Identifies a Unique Metabolic Signature and Potential Predictive Biomarkers of Low Birth Weight	16	52	2794.4	552.8	3133.4	528.6
40	Hu 2021	The effect of polycystic ovary syndrome without hyperandrogenism on pregnancy-related outcomes: a retrospective cohort study	338	1783	3418.2	522.41	3351	522.89
41	Kaing 2021	Highly elevated level of antimullerian hormone associated with preterm delivery in polycystic ovary syndrome patients who underwent ovulation induction	118	146	3392.85	425.78	3366	458.94
42	Lin 2021	Neonatal outcomes in women with polycystic ovary syndrome after frozen-thawed embryo transfer	1167	9995	3311.79	527.41	3346.51	491.71
43	Wang 2021	Development of 1-2 years offspring born to mothers with polycystic ovary syndrome	29	116	3353.79	554.57	3341.72	372.36
44	Tu 2022	Effect of lncRNA MALAT1 on the Granulosa Cell Proliferation and Pregnancy Outcome in Patients With PCOS	24	15	3240	480	3240	410
45	Stokkeland 2022	Changes in Serum Cytokines Throughout Pregnancy in Women With Polycystic Ovary Syndrome	357	241	3495	675	3557	470

## Sheet: PTB
Num	Study	Studytitle	PTB_PCOS_Num	PTB_Controls_Num	PTB_PCOS	Non_PTB_PCOS	PTB_Controls	Non_PTB_Controls
1	Lesser 1997	Association between polycystic ovary syndrome and glucose intolerance during pregnancy	24	44	7	17	7	37
2	Urman 1997	Pregnancy in infertile PCOD patients. Complications and outcome	47	100	9	38	10	90
3	Fridstrom 1999	Are women with polycystic ovary syndrome at an increased risk of pregnancy-induced hypertension and/or preeclampsia?	33	66	9	24	11	55
4	Mikola 2001	Obstetric outcome in women with polycystic ovarian syndrome	99	737	16	83	48	689
5	Bjercke 2002	Impact of insulin resistance on pregnancy complications and outcome in women with polycystic ovary syndrome	54	355	12	42	53	302
6	Haakova 2003	Pregnancy outcome in women with PCOS and in controls matched by age and weight	66	66	18	48	10	56
7	Turhan 2003	Assessment of glucose tolerance and pregnancy outcome of polycystic ovary patients	38	136	6	32	13	123
8	Glueck 2004	Height, weight, and motor-social development during the first 18 months of life in 126 infants born to 109 mothers with polycystic ovary syndrome who conceived on and continued metformin through pregnancy	126	252	25	101	46	206
9	Sir-Petermann 2005	Birth weight in offspring of mothers with polycystic ovarian syndrome	47	180	4	43	0	180
10	Al-Ojaimi 2006	Pregnancy outcomes after laparoscopic ovarian drilling in women with polycystic ovarian syndrome	134	479	15	119	33	446
11	Dokras 2006	Obstetric outcomes after in vitro fertilization in obese and morbidly obese women	46	108	9	37	33	75
12	Kovo 2006	Neonatal outcome in polycystic ovarian syndrome patients treated with metformin during pregnancy	33	66	7	26	14	52
13	Bolton 2009	Continuation of metformin in the first trimester of women with polycystic ovarian syndrome is not associated with increased perinatal morbidity	66	66	8	58	10	56
14	Li 2010	Metabolic parameters and perinatal outcomes of gestational diabetes mellitus in women with polycystic ovary syndrome	34	70	3	31	3	67
15	Palomba 2010	Pregnancy in women with polycystic ovary syndrome: the effect of different phenotypes and features on obstetric and neonatal outcomes	93	69	6	87	2	67
16	De Leo 2011	The administration of metformin during pregnancy reduces polycystic ovary syndrome related gestational complications	98	110	0	98	6	104
17	Dmitrovic 2011	Continuous glucose monitoring during pregnancy in women with polycystic ovary syndrome	17	17	0	17	0	17
18	Nouh 2011	The predictive value of uterine blood flow in detecting the risk of adverse pregnancy outcome in patients with polycystic ovary syndrome	40	40	3	37	2	38
19	Palomba 2012	The risk of a persistent glucose metabolism impairment after gestational diabetes mellitus is increased in patients with polycystic ovary syndrome	42	84	3	39	4	80
20	Reyes-Munoz 2012	The risk of gestational diabetes mellitus among Mexican women with a history of infertility and polycystic ovary syndrome	52	52	6	46	12	40
21	Yamamoto 2012	Risk of preterm delivery in non-diabetic women with polycystic ovarian syndrome	908	992	227	681	117	875
22	Wang 2013	Risks for gestational diabetes mellitus and pregnancy-induced hypertension are increased in polycystic ovary syndrome	144	594	27	117	31	563
23	Elkholi 2014	The effects of adipocytokines on the endocrino-metabolic features and obstetric outcome in pregnant obese women with polycystic ovary syndrome	131	177	16	115	19	158
24	Foroozanfard 2014	Obstetric and Neonatal Outcome in PCOS with Gestational Diabetes Mellitus	130	131	15	115	20	111
25	Naver 2014	Increased risk of preterm delivery and pre-eclampsia in women with polycystic ovary syndrome and hyperandrogenaemia	459	5409	46	413	324	5085
26	Palomba 2014	Low-grade chronic inflammation in pregnant women with polycystic ovary syndrome: a prospective controlled clinical study	150	150	11	139	7	143
27	Kollmann 2015	Maternal and neonatal outcomes in pregnant women with PCOS: comparison of different diagnostic definitions	177	708	26	151	96	612
28	Mumm 2015	Hyperandrogenism and phenotypes of polycystic ovary syndrome are not associated with differences in obstetric outcomes	157	1037	15	142	89	948
29	Sawada 2015	Pregnancy complications and glucose intolerance in women with polycystic ovary syndrome	49	49	6	43	5	44
30	Wan 2015	Obstetric outcomes in women with polycystic ovary syndrome and isolated polycystic ovaries undergoing in vitro fertilization: a retrospective cohort analysis	24	224	6	18	50	174
31	Aktun 2016	The effects of polycystic ovary syndrome on gestational diabetes mellitus	150	160	19	131	23	137
32	Sterling 2016	Pregnancy outcomes in women with polycystic ovary syndrome undergoing in vitro fertilization	71	323	15	56	34	289
33	Xiao 2016	Risk for Gestational Diabetes Mellitus and Adverse Birth Outcomes in Chinese Women with Polycystic Ovary Syndrome	352	2037	30	322	94	1943
34	deWilde 2017	Increased rates of complications in singleton pregnancies of women previously diagnosed with polycystic ovary syndrome predominantly in the hyperandrogenic phenotype	188	2889	17	171	122	2767
35	Jonsdottir 2017	Obstetrical complications in dichorionic twin pregnancies in women with polycystic ovary syndrome	144	576	58	86	238	338
36	Li 2018	Comparing the risk of adverse pregnancy outcomes of Chinese patients with polycystic ovary syndrome with and without antiandrogenic pretreatment	640	5925	51	589	320	5605
37	Zheng 2019	Early pregnancy metabolic factors associated with gestational diabetes mellitus in normal-weight women with polycystic ovary syndrome: A two-phase cohort study	242	324	12	230	5	319
38	Benito 2020	Fertility and Pregnancy Outcomes in Women with Polycystic Ovary Syndrome Following Bariatric Surgery	20	30	3	17	1	29
39	Chen 2020	Systematic oxidative stress is not associated with live birth rate in young non-obese patients with polycystic ovarian syndrome undergoing assisted reproduction cycles: A prospective cohort study	35	29	9	26	4	25
40	Foroozanfard 2020	Comparing pregnancy, childbirth, and neonatal outcomes in women with different phenotypes of polycystic ovary syndrome and healthy women: a prospective cohort study	41	47	6	35	7	40
41	Liu 2020	Pregnancy Outcomes of Women With Polycystic Ovary Syndrome for the First In Vitro Fertilization Treatment: A Retrospective Cohort Study With 7678 Patients	381	3584	101	280	784	2800
42	Tobiasz 2020	Lack of Fetal Insulin Resistance in Maternal Polycystic Ovary Syndrome	17	11	3	14	3	8
43	Abdulkhalikova 2021	Perinatal outcome of in vitro fertilization pregnancies in women with polycystic ovary syndrome by pregravid BMI	73	196	13	60	33	163
44	Cai 2021	Early and late pregnancy loss in women with polycystic ovary syndrome undergoing IVF/ICSI treatment: a retrospective cohort analysis of 21 820 pregnancies	2357	19463	257	2100	1693	17770
45	Gongadashetti 2021	Follicular fluid oxidative stress biomarkers and art outcomes in PCOS women undergoing in vitro fertilization: A cross-sectional study	118	146	8	110	6	140
46	Hu 2021	The effect of polycystic ovary syndrome without hyperandrogenism on pregnancy-related outcomes: a retrospective cohort study	338	1783	22	316	148	1635
47	Jiang 2021	Associations Between Sex Hormone Levels and Autistic Traits in Infertile Patients With Polycystic Ovary Syndrome and Their Offspring	30	31	2	28	4	27
48	Kaing 2021	Highly elevated level of antimullerian hormone associated with preterm delivery in polycystic ovary syndrome patients who underwent ovulation induction	118	146	8	110	6	140
49	Lin 2021	Neonatal outcomes in women with polycystic ovary syndrome after frozen-thawed embryo transfer	1167	9995	123	1044	713	9282
50	Wu 2021	The prevalence of cervical insufficiency in Chinese women with polycystic ovary syndrome undergone ART treatment accompanied with negative prognosis: a retrospective study	23	11	15	8	4	7
51	Zhu 2021	A comprehensive evaluation of progestin-primed ovarian stimulation protocol in patients with or without PCOS undergoing in vitro fertilization	111	237	22	89	32	205
52	Liu 2022	A retrospective cohort study of obstetric complications and birth outcomes in women with polycystic ovarian syndrome	1357	6490	204	1153	475	6015
53	Ni 2022	Adverse Effects of Polycystic Ovarian Syndrome on Pregnancy Outcomes in Women With Frozen-Thawed Embryo Transfer: Propensity Score-Matched Study	1376	1376	305	1071	110	1266
54	Wang 2022	Association of Polycystic Ovary Syndrome Phenotypes With Adverse Pregnancy Outcomes After In-Vitro Fertilization/Intracytoplasmic Sperm Injection	346	453	65	281	64	389
